# Supplementary material for: ITGA3–MET interaction promotes papillary thyroid cancer progression via ERK and PI3K/AKT pathways
Source: Ann Med. 2025 Mar 26;57(1):2483379. doi: 10.1080/07853890.2025.2483379 (PMC11948363; doi:10.1080/07853890.2025.2483379)
Supplement: Supplemental Material [file IANN_A_2483379_SM4527.zip]

Archive with 8 entries (7 files):
- suppl_data/
- suppl_data/Figure S1.tif
- suppl_data/Figure S2.tif
- suppl_data/Figure S3.tif
- suppl_data/Suppl_Fig caption.docx
- suppl_data/Table S1.docx
- suppl_data/Table S2.docx
- suppl_data/Table S3.docx
